# Supplementary material for: The NUDIX hydrolase NUDT5 regulates thiopurine metabolism and cytotoxicity
Source: J Clin Invest. 2025 Jul 15;135(14):e190443. doi: 10.1172/JCI190443 (PMC12259257; doi:10.1172/JCI190443)
Supplement: Supporting data values [file jci-135-190443-s074.xlsx]

## Sheet: Figure 1A
Figure 1: NUDIX-targeted CRISPR/Cas9 screen for modulators of thiopurine cytotoxicity.
(A) Workflow for NUDIX-targeted CRISPR/Cas9 screen in B-ALL cell lines.
No experimental data.

## Sheet: Figure 1B
Figure 1: NUDIX-targeted CRISPR/Cas9 screen for modulators of thiopurine cytotoxicity.
(B) Volcano plot showing the CRISPR/Cas9 screening results of NUDIX genes after treatment with TG for 7 days. X and Y axes represent the fold change (in logarithmic scale) and the p-value of the enrichment/depletion of cells with a unique NUDIX gene knocked-out.
The genes of interest are highligted in red.
Cell line	Nalm6
id	num	neg|score	neg|p-value	neg|fdr	neg|rank	neg|goodsgrna	neg|lfc	pos|score	pos|p-value	pos|fdr	pos|rank	pos|goodsgrna	pos|lfc
NUDT15	2	0.0029537	0.005893	0.129646	1	2	-1.2641	0.99705	0.99714	0.997136	22	0	-1.2641
NUDT21	2	0.0095699	0.018319	0.201506	2	2	-1.236	0.99043	0.99018	0.997136	21	0	-1.236
NUDT20	2	0.14638	0.15306	0.917537	3	1	-0.10579	0.14638	0.14744	0.921061	2	1	-0.10579
NUDT2	2	0.22483	0.22731	0.917537	4	1	-0.3574	0.8203	0.82028	0.975968	17	0	-0.3574
NUDT9	2	0.26264	0.26425	0.917537	5	1	-0.19203	0.88646	0.88724	0.975968	20	0	-0.19203
NUDT22	2	0.2995	0.29963	0.917537	6	0	-0.23671	0.83826	0.83837	0.975968	18	0	-0.23671
NUDT19	2	0.33542	0.33493	0.917537	7	0	-0.12393	0.78155	0.78102	0.975968	16	0	-0.12393
NUDT18	2	0.37039	0.36997	0.917537	8	0	-0.14065	0.85527	0.85533	0.975968	19	0	-0.14065
NUDT16	2	0.40442	0.40411	0.917537	9	0	-0.032684	0.6426	0.64321	0.975968	14	0	-0.032684
NUDT6	2	0.4375	0.43715	0.917537	10	0	-0.058274	0.56037	0.55987	0.975968	12	0	-0.058274
NUDT8	2	0.46964	0.46934	0.917537	11	0	-0.030371	0.61614	0.61634	0.975968	13	0	-0.030371
NUDT12	2	0.50083	0.50047	0.917537	12	0	0.018644	0.4375	0.43715	0.938671	10	0	0.018644
NUDT14	2	0.58873	0.58833	0.949793	13	0	0.042587	0.26264	0.26413	0.921061	6	0	0.042587
NUDT13	2	0.6927	0.69346	0.949793	14	0	0.069229	0.22483	0.22637	0.921061	5	0	0.069229
NUDT11	2	0.73901	0.73905	0.949793	15	0	-0.0011255	0.6927	0.69346	0.975968	15	0	-0.0011255
NUDT10	2	0.76075	0.76066	0.949793	16	0	0.095647	0.2995	0.29963	0.921061	7	0	0.095647
NUDT4	4	0.78011	0.77954	0.949793	17	0	0.080036	0.2003	0.20559	0.921061	4	1	0.080036
NUDT3	2	0.78155	0.78102	0.949793	18	0	0.04286	0.46964	0.46934	0.938671	11	0	0.04286
NUDT1	2	0.8203	0.82028	0.949793	19	0	0.19499	0.18608	0.18698	0.921061	3	0	0.19499
NUDT17	2	0.87134	0.87235	0.959583	20	0	0.095977	0.40442	0.40411	0.938671	9	0	0.095977
NUDT7	2	0.95735	0.95765	0.998895	21	0	0.10977	0.33542	0.33493	0.921061	8	0	0.10977
NUDT5	2	0.99894	0.9989	0.998895	22	0	4.1644	0.0010633	0.0023442	0.051572	1	2	4.1644
Cell line	697
id	num	neg|score	neg|p-value	neg|fdr	neg|rank	neg|goodsgrna	neg|lfc	pos|score	pos|p-value	pos|fdr	pos|rank	pos|goodsgrna	pos|lfc
NUDT21	2	0.0029537	0.005893	0.124533	1	2	-0.96914	0.99705	0.99714	0.997136	22	0	-0.96914
NUDT15	2	0.0057892	0.011321	0.124533	2	2	-0.95159	0.99421	0.99391	0.997136	21	0	-0.95159
NUDT2	2	0.026583	0.048618	0.356535	3	2	-0.23046	0.97342	0.97282	0.997136	20	0	-0.23046
NUDT9	2	0.18608	0.20121	0.978796	4	1	-0.099916	0.66812	0.66869	0.980742	15	0	-0.099916
NUDT20	2	0.26264	0.26985	0.978796	5	1	0.0024986	0.33542	0.36224	0.980742	7	1	0.0024986
NUDT19	2	0.33542	0.33605	0.978796	6	1	-0.076327	0.88646	0.88724	0.997136	18	0	-0.076327
NUDT14	2	0.37039	0.37004	0.978796	7	1	-0.039499	0.80139	0.80083	0.997136	16	0	-0.039499
NUDT22	2	0.40442	0.40411	0.978796	8	0	-0.13007	0.83826	0.83837	0.997136	17	0	-0.13007
NUDT18	2	0.4375	0.43715	0.978796	9	0	-0.069387	0.90064	0.90111	0.997136	19	0	-0.069387
NUDT7	2	0.50083	0.50047	0.978796	10	0	0.0072517	0.53107	0.53124	0.980742	11	1	0.0072517
NUDT16	2	0.58873	0.58833	0.978796	11	0	0.025127	0.50083	0.50344	0.980742	10	1	0.025127
NUDT11	2	0.61614	0.61634	0.978796	12	0	0.091363	0.10574	0.18023	0.980742	4	1	0.091363
NUDT6	2	0.71633	0.71585	0.978796	13	0	0.098683	0.2995	0.33452	0.980742	6	1	0.098683
NUDT4	4	0.71871	0.71814	0.978796	14	0	0.037378	0.1909	0.32593	0.980742	5	2	0.037378
NUDT3	2	0.73901	0.73905	0.978796	15	0	0.060208	0.40442	0.41881	0.980742	8	1	0.060208
NUDT8	2	0.76075	0.76066	0.978796	16	0	0.040356	0.6426	0.64321	0.980742	14	0	0.040356
NUDT17	2	0.78155	0.78102	0.978796	17	0	0.042677	0.61614	0.61634	0.980742	13	0	0.042677
NUDT13	2	0.80139	0.80083	0.978796	18	0	0.048428	0.56037	0.56003	0.980742	12	1	0.048428
NUDT1	2	0.87134	0.87235	0.998895	19	0	0.08961	0.4375	0.44707	0.980742	9	1	0.08961
NUDT12	2	0.92616	0.92704	0.998895	20	0	0.11777	0.073842	0.12933	0.948428	3	2	0.11777
NUDT10	2	0.98003	0.9795	0.998895	21	0	0.19975	0.019967	0.036743	0.404168	2	2	0.19975
NUDT5	2	0.99894	0.9989	0.998895	22	0	1.7263	0.0010633	0.0023442	0.051572	1	2	1.7263

## Sheet: Figure 1C
Figure 1: NUDIX-targeted CRISPR/Cas9 screen for modulators of thiopurine cytotoxicity.
(C) Volcano plot showing the CRISPR/Cas9 screening results of NUDIX genes without treatment with TG.
The genes of interest are highligted in red.
Cell line	Nalm6
id	num	neg|score	neg|p-value	neg|fdr	neg|rank	neg|goodsgrna	neg|lfc	pos|score	pos|p-value	pos|fdr	pos|rank	pos|goodsgrna	pos|lfc
NUDT21	2	0.0029537	0.005893	0.129646	1	2	-1.5206	0.99705	0.99714	0.997136	22	0	-1.5206
NUDT20	2	0.064154	0.078868	0.86755	2	1	-0.10771	0.10574	0.10645	0.956198	2	1	-0.10771
NUDT2	2	0.14638	0.15306	0.904369	3	1	-0.3514	0.90064	0.90111	0.991219	20	0	-0.3514
NUDT6	2	0.18608	0.18975	0.904369	4	1	-0.16667	0.83826	0.83837	0.991219	17	0	-0.16667
NUDT18	2	0.22483	0.22731	0.904369	5	1	-0.23383	0.9479	0.94824	0.993397	21	0	-0.23383
NUDT11	2	0.26264	0.26425	0.904369	6	1	-0.1092	0.87134	0.87235	0.991219	18	0	-0.1092
NUDT10	2	0.2995	0.29963	0.904369	7	0	-0.080031	0.56037	0.55987	0.991219	11	0	-0.080031
NUDT5	2	0.33542	0.33493	0.904369	8	0	-0.10421	0.88646	0.88724	0.991219	19	0	-0.10421
NUDT3	2	0.37039	0.36997	0.904369	9	0	-0.078551	0.78155	0.78102	0.991219	16	0	-0.078551
NUDT22	2	0.4375	0.43715	0.917537	10	0	-0.12169	0.61614	0.61634	0.991219	12	0	-0.12169
NUDT15	2	0.46964	0.46934	0.917537	11	0	-0.020267	0.50083	0.50047	0.991219	10	0	-0.020267
NUDT16	2	0.50083	0.50047	0.917537	12	0	-0.043317	0.71633	0.71585	0.991219	14	0	-0.043317
NUDT9	2	0.61614	0.61634	0.960019	13	0	-0.0099341	0.73901	0.73905	0.991219	15	0	-0.0099341
NUDT19	2	0.66812	0.66869	0.960019	14	0	0.0055631	0.66812	0.66869	0.991219	13	0	0.0055631
NUDT17	2	0.6927	0.69346	0.960019	15	0	0.03059	0.22483	0.22637	0.987819	5	0	0.03059
NUDT1	2	0.73901	0.73905	0.960019	16	0	0.14804	0.021621	0.024407	0.536947	1	1	0.14804
NUDT12	2	0.83826	0.83837	0.960019	17	0	0.061701	0.33542	0.33493	0.987819	7	0	0.061701
NUDT13	2	0.87134	0.87235	0.960019	18	0	0.077019	0.18608	0.18698	0.987819	4	0	0.077019
NUDT8	2	0.90064	0.90111	0.960019	19	0	0.067105	0.37039	0.36997	0.987819	8	0	0.067105
NUDT7	2	0.92616	0.92704	0.960019	20	0	0.057934	0.40442	0.40411	0.987819	9	0	0.057934
NUDT14	2	0.9375	0.93811	0.960019	21	0	0.0637	0.2995	0.29963	0.987819	6	0	0.0637
NUDT4	4	0.96056	0.96002	0.960019	22	0	0.087371	0.12419	0.13039	0.956198	3	1	0.087371
Cell line	697
id	num	neg|score	neg|p-value	neg|fdr	neg|rank	neg|goodsgrna	neg|lfc	pos|score	pos|p-value	pos|fdr	pos|rank	pos|goodsgrna	pos|lfc
NUDT21	2	0.0010633	0.0023442	0.051572	1	2	-2.0045	0.99894	0.9989	0.998895	22	0	-2.0045
NUDT2	2	0.0095699	0.018319	0.201506	2	2	-0.3999	0.99043	0.99018	0.998895	21	0	-0.3999
NUDT9	2	0.10574	0.12587	0.923063	3	1	-0.051154	0.18608	0.20121	0.765725	6	1	-0.051154
NUDT16	2	0.22483	0.23185	0.986879	4	1	-0.11015	0.8203	0.82028	0.998895	17	0	-0.11015
NUDT5	2	0.26264	0.26696	0.986879	5	1	-0.17233	0.9479	0.94824	0.998895	20	0	-0.17233
NUDT15	2	0.2995	0.30073	0.986879	6	1	0.041383	0.14638	0.16729	0.765725	5	1	0.041383
NUDT11	2	0.33542	0.33503	0.986879	7	1	-0.099943	0.92616	0.92704	0.998895	19	0	-0.099943
NUDT18	2	0.37039	0.36997	0.986879	8	0	-0.14717	0.91387	0.91452	0.998895	18	0	-0.14717
NUDT22	2	0.4375	0.43715	0.986879	9	0	-0.14273	0.78155	0.78102	0.998895	16	0	-0.14273
NUDT6	2	0.53107	0.53011	0.986879	10	0	0.038696	0.53107	0.53011	0.998895	11	0	0.038696
NUDT7	2	0.56037	0.55987	0.986879	11	0	0.050364	0.26264	0.26985	0.84811	7	1	0.050364
NUDT19	2	0.58873	0.58833	0.986879	12	0	-0.028575	0.73901	0.73905	0.998895	15	0	-0.028575
NUDT8	2	0.61614	0.61634	0.986879	13	0	0.011079	0.6927	0.69346	0.998895	13	0	0.011079
NUDT14	2	0.6426	0.64321	0.986879	14	0	0.0052485	0.71633	0.71585	0.998895	14	0	0.0052485
NUDT3	2	0.6927	0.69346	0.986879	15	0	0.052042	0.50083	0.50047	0.998895	10	0	0.052042
NUDT1	2	0.73901	0.73905	0.986879	16	0	0.068778	0.58873	0.58833	0.998895	12	0	0.068778
NUDT10	2	0.8203	0.82028	0.986879	17	0	0.11226	0.37039	0.37004	0.987819	8	1	0.11226
NUDT13	2	0.83826	0.83837	0.986879	18	0	0.13029	0.064154	0.098611	0.723151	3	1	0.13029
NUDT12	2	0.85527	0.85533	0.986879	19	0	0.11896	0.40442	0.40411	0.987819	9	0	0.11896
NUDT17	2	0.9375	0.93811	0.986879	20	0	0.22388	0.021621	0.039522	0.677974	1	1	0.22388
NUDT20	2	0.96586	0.96573	0.986879	21	0	0.14997	0.034145	0.061634	0.677974	2	2	0.14997
NUDT4	4	0.98711	0.98688	0.986879	22	0	0.13542	0.12695	0.20883	0.765725	4	2	0.13542

## Sheet: Figure 2A
Figure 2: NUDT5 is required for thiopurine-induced apoptosis.
(A) Western blot confirming NUDT5 knockout in the Nalm6 and 697 B-ALL cell lines.

## Sheet: Figure 2B
Figure 2: NUDT5 is required for thiopurine-induced apoptosis.
(B) Proliferation assay showing no difference in cell growth between NUDT5KO and parental cell lines.
	Nalm6 parental (number of cells in million)					Nalm6 NUDT5KO (number of cells in million)					697 parental (number of cells in million)					697 NUDT5KO (number of cells in million)
Time (hours)	Replicate 1	Replicate 2	Replicate 3	mean	standard deviation	Replicate 1	Replicate 2	Replicate 3	mean	standard deviation	Replicate 1	Replicate 2	Replicate 3	mean	standard deviation	Replicate 1	Replicate 2	Replicate 3	mean	standard deviation
0	1.5	1.5	1.5	1.5	0	1.5	1.5	1.5	1.5	0	1	1	1	1	0	1	1	1	1	0
24	3.45	3.06	3.12	3.21	0.21	2.166	1.851	1.95	1.989	0.161081	1.098	1.768	1.098	1.32133	0.386825	1.936	1.528	2.12	1.86133	0.302981
48	6.03	6.42	6.18	6.21	0.196723	4.53	4.47	4.23	4.41	0.158745	3.06	2.88	3.28	3.07333	0.200333	3.06	2.88	3.12	3.02	0.1249
72	11.28	11.76	11.42	11.4867	0.246847	11.88	10.935	11.24	11.3517	0.482295	4.11	3.84	3.06	3.67	0.545252	4.95	4.56	4.08	4.53	0.435775
96	16.62	16.8	17.1	16.84	0.242487	14.58	16.515	15.92	15.6717	0.991115	8.04	7.14	7.98	7.72	0.50319	5.496	6.6	6.84	6.312	0.716793

## Sheet: Figure 2C
Figure 2: NUDT5 is required for thiopurine-induced apoptosis.
(C) NUDT5KO Nalm6 cell sensitivity to TG after 72 hours of treatment.
	Nalm6 (% of viability)					Nalm6 NUDT5 KO (% of viability)
TG (uM)	Replicate 1	Replicate 2	Replicate 3	mean	standard deviation	Replicate 1	Replicate 2	Replicate 3	mean	standard deviation
25	0.740119	0.532408	0.750862	0.674463	0.12314	38.617	46.535	46.1131	43.755	4.45466
12.5	1.83	1.93625	2.19171	1.98599	0.185911	56.5311	60.0922	61.4622	59.3618	2.5454
6.25	2.83991	2.96883	3.14789	2.98554	0.154671	61.5191	64.5437	64.425	63.4959	1.713
1.5625	16.9654	10.296	10.4966	12.586	3.79402	73.7193	78.2846	81.4432	77.8157	3.88323
0.78125	20.9167	23.9942	24.1386	23.0165	1.81991	77.967	91.2749	91.5885	86.9435	7.7754
0.390625	28.7285	23.488	21.4969	24.5711	3.73553	84.001	89.5745	90.3196	87.965	3.45314
0.195313	64.0955	70.2731	56.446	63.6049	6.92659	94.6877	97.373	91.0006	94.3537	3.1993
0.097656	74.9669	95.1638	86.6047	85.5784	10.1375	90.7223	100.706	98.6434	96.6907	5.27074
0.048828	80.624	107.984	101.266	96.6249	14.2585	85.3581	97.8662	100.191	94.4719	7.97798
0.024414	93.2538	108.435	95.7988	99.1624	8.13016	93.892	102.493	104.522	100.302	5.64326

## Sheet: Figure 2D
Figure 2: NUDT5 is required for thiopurine-induced apoptosis.
(D) NUDT5KO Nalm6 cell sensitivity MP after 72 hours of treatment.
	Nalm6 parental (% of viability)					Nalm6 NUDT5 KO (% of viability)
MP (uM)	Replicate 1	Replicate 2	Replicate 3	mean	standard deviation	Replicate 1	Replicate 2	Replicate 3	mean	standard deviation
25	5.64217	5.3976	4.52883	5.18953	0.585111	53.8268	63.7427	55.5044	57.6913	5.30734
12.5	13.2957	12.7287	10.1576	12.0606	1.67228	60.0207	67.9775	65.4577	64.4853	4.06655
6.25	11.9937	12.5437	11.5265	12.0213	0.509171	67.6675	68.5778	68.6834	68.3096	0.558522
1.5625	12.2675	11.6907	11.1967	11.7183	0.535913	66.8815	82.6139	75.1108	74.8687	7.86901
0.78125	32.8906	29.4544	20.965	27.77	6.13863	74.3345	85.2834	85.1157	81.5779	6.27351
0.390625	46.572	56.9084	50.3707	51.2837	5.22837	76.5975	82.027	85.4459	81.3568	4.46209
0.195313	54.2595	76.687	66.791	65.9125	11.2395	82.3437	90.8642	96.3244	89.8441	7.04596
0.097656	70.0143	97.0144	96.7528	87.9272	15.5136	80.0665	94.679	90.2548	88.3334	7.49335
0.048828	90.9282	104.366	108.713	101.336	9.27141	80.5119	97.7804	103.789	94.027	12.0838
0.024414	76.5325	106.694	103.92	95.7153	16.6706	89.608	105.42	108.407	101.145	10.1024

## Sheet: Figure 2E
Figure 2: NUDT5 is required for thiopurine-induced apoptosis.
(E) NUDT5KO 697 cell sensitivity to TG after 72 hours of treatment.
	697 (% of viability)					697 NUDT5 KO (% of viability)
TG (uM)	Replicate 1	Replicate 2	Replicate 3	mean	standard deviation	Replicate 1	Replicate 2	Replicate 3	mean	standard deviation
25	1.2974	0.915933	1.30257	1.17197	0.221747	42.4883	48.1248	32.1923	40.9351	8.07901
12.5	2.48212	3.00728	2.68991	2.72643	0.26448	64.4612	70.4183	60.2232	65.0342	5.12164
6.25	5.68995	6.93256	9.54493	7.38914	1.96763	83.0062	92.3565	74.458	83.2736	8.95226
1.5625	31.3113	36.7314	37.6494	35.2307	3.42521	103.839	102.114	87.475	97.8094	8.99134
0.78125	47.8714	63.7659	57.8723	56.5032	8.03517	103.797	111.913	96.9749	104.228	7.47835
0.390625	63.9612	89.5288	72.5013	75.3305	13.0164	106.246	115.394	83.6122	101.751	16.3607
0.195313	95.5609	103.853	92.8235	97.4124	5.74309	103.85	113.439	97.9192	105.07	7.83154
0.097656	86.2827	111.578	101.519	99.7932	12.7358	107.741	115.6	95.9347	106.425	9.89822
0.048828	74.8945	110.393	103.234	96.1736	18.7726	116.295	107.636	97.8986	107.277	9.20368
0.024414	103.558	93.9348	103.556	100.35	5.55553	109.174	111.293	90.4318	103.633	11.4816

## Sheet: Figure 2F
Figure 2: NUDT5 is required for thiopurine-induced apoptosis.
(F) NUDT5KO 697 cell sensitivity to MP after 72 hours of treatment.
	697 parental (% of viability)					697 NUDT5 KO (% of viability)
MP (uM)	Replicate 1	Replicate 2	Replicate 3	mean	standard deviation	Replicate 1	Replicate 2	Replicate 3	mean	standard deviation
25	20.4761	25.112	24.2462	23.2781	2.4649	73.7448	72.0068	67.5209	71.0908	3.21148
12.5	23.2763	26.8364	28.0378	26.0502	2.47621	92.9044	99.3571	64.7621	85.6745	18.3958
6.25	29.7201	34.0751	35.0674	32.9542	2.84446	106.703	107.108	80.3853	98.0654	15.3128
1.5625	53.0978	68.1054	67.3096	62.8376	8.4443	101.209	108.933	86.7674	98.9695	11.251
0.78125	71.4807	78.3569	81.4936	77.1104	5.12149	106.992	109.985	93.505	103.494	8.77909
0.390625	81.1284	89.4913	92.2637	87.6278	5.79681	103.472	107.442	88.5192	99.811	9.97833
0.195313	99.4701	108.352	88.7206	98.8477	9.8307	97.3969	115.985	103.534	105.639	9.47123
0.097656	94.2582	99.8164	96.8574	96.9773	2.78105	100.549	110.285	91.406	100.747	9.44129
0.048828	89.2096	107.965	114.838	104.004	13.2651	111.617	113.73	97.3963	107.581	8.88341
0.024414	87.1702	102.443	107.596	99.0699	10.6226	107.224	115.947	93.7562	105.643	11.1798

## Sheet: Figure 3A
Figure 3: NUDT5 deletion impairs intracellular metabolism of thiopurines.
(A) Thiopurine metabolism pathway.
No experimental data.

[truncated: 21 more sheets: Figure 3B, Figure 3C, Figure 4A, Figure 4B, Figure 4C, Figure 4D, Figure 5A, Figure 5B, Figure 5C, Figure 5D, Figure 6A, Figure 6B, Figure 6C, Figure 6D, Supplemental Table 1, Supplemental Figure 1A, Supplemental Figure 1B, Supplemental Figures 2A and 2B, Supplemental Figure 3A, Supplemental Figure 3B …]
